# Supplementary material for: Gastrointestinal Helminth Infections in Dogs in Sheep and Goat Farms in Greece: Prevalence, Involvement of Wild Canid Predators and Use of Anthelmintics
Source: Animals (Basel). 2024 Nov 12;14(22):3233. doi: 10.3390/ani14223233 (PMC11591064; doi:10.3390/ani14223233)
Supplement: Supplementary file 1 [file animals-14-03233-s001.zip]

Archive with 1 entries (1 files):
- animals-3299705-supplementary.pdf
